# Supplementary material for: Enhanced Pathogenesis Caused by Influenza D Virus and Mycoplasma bovis Coinfection in Calves: a Disease Severity Linked with Overexpression of IFN-γ as a Key Player of the Enhanced Innate Immune Response in Lungs
Source: Microbiol Spectr. 2021 Dec 22;9(3):e01690-21. doi: 10.1128/spectrum.01690-21 (PMC8694133; doi:10.1128/spectrum.01690-21)
Supplement: SUPPLEMENTAL FILE 1 — Supplemental material. Download SPECTRUM01690-21_Supp_1_seq1.xlsx, XLSX file, 0.02 MB [file spectrum01690-21_supp_1_seq1.xlsx]

## Sheet: Feuil1
Table S1: List of primers used for the transcriptomic analyses
name	Tm	GC%	sequence	amplification size	accession number
CCL2-35-F	59.96	50	TCGCTGCAACATGAAGGTCT	182	NM_174006.2
CCL2-216-R	59.97	55	TGCTGCTGGTGACTCTTCTG
CCL3-127-F	60.04	55	CAGGTCTTCTCGGCACCATT	205	NM_174511.2
CCL3-331-R	60.2	57.14	CGGTGATGTATTCCTGGACCC
CCL4-430-F	59.9	60	CTCTCCATGCTCACGACTCC	166	NM_001075147.2
CCL4-595-R	59.96	55	GGGACAGTGATGGCAGACAA
CCL5-55-F	60	55	ATGAAGGTCTCTGCCACTGC	198	NM_175827.2
CCL5-252-R	60	50	GGTGATAAAGACAACTGCTGCC
CCL8-138-F	59.82	55	CTCGCTCAGCCAGATTCAGT	241	NM_174007.1
CCL8-378-R	59.82	50	AGGTTCAAGGCTTCGGTGTT
CCR5-508-F	59.89	55	CTGGCTATCGTCCATGCTGT	173	NM_001011672.2
CCR5-680-R	60.03	55	CTGGATGGGAAATGTGGGCT
CLEC7A-327-F	59.83	60	CTACCAAGGCTCTCACGACC	250	NM_001031852.1
CLEC7A-576-R	59.76	55	TCTGTCTGACGGCGAGAAAG
CRCP-157-F	59.96	55	CAGCACCCAGGTCCAGAAAT	152	NM_001077870.1
CRCP-308-R	59.67	50	TCTGGCCATTTGAACGCCTA
CSF2-500-F	59.76	50	ACCCACAAAGAGCCAAAC	156	NM_174027.2
CSF2-655-R	59.76	50	TGATCCCTGCCAGTGTAA
CSF3-716-F	59.96	55	AGGGAAGCACAGAAAGGAGC	225	NM_174028.1
CSF3-940-R	60.04	55	ACTTCCCGATGCTTCCAAGG
CXCL1-23-F	59.66	55	AGTAGAGACTCATGGCCCCA	188	NM_175700.2
CXCL1-210-R	60.04	55	CACCTTCACGCTCTGGATGT
CXCL2-220-F	60.04	55	ACATCCAGAGCGTGAAGGTG	216	NM_174299.3
CXCL2-435-R	59.58	55	TGTAGGGGCAGGGTCTACTT
CX3CL1-1776-F	60.03	55	GCAAGGAGGCAAGGTCATCT	159	XM_002694885.5
CX3CL1-1934-R	60.04	60	GGACCCTCTAACCAGCCAAC
DDX58-2844-F	60	50	TGTGGTGGAAGATGTTGCGA	100	XM_002689480.6
DDX58-2943-R	60	50	AGGGGACATTTCTGCAGCAT
FURIN-1220-F	60	58	AGCAGGCATCATCGCTCTC	151	NM_174136.2
FURIN-1350R	59	50	TACGAATGGCTCACTTTGCG
HP-839-F	59.96	55	TGGGTCGTGTGGGTTATGTG	227	NM_001040470.2
HP-1065-R	60.04	60	GGTGTCGTCCTGGTACTTGG
IFIH1-848-F	58	50	AAATCGGGTTTCTGCTGC	159	XM_010802053.2
IFIH1-1006-R	59	55	CAATCGGTGCCTGTGAACTC
IFITM1-206-F	60	52	TGTGAAGTCTAGGGACCGGAA	118	NM_001078142.1
IFITM1-323-R	60	50	TCCAATGGTCAGAAAGATGCCC
IFITM3-184-F	60	53	ATCAACATCCGCAGCGACA	127	NM_181867.1
IFITM3-310-R	60	55	TCCGGTCCCTAGACTTCACA
IFNg - 451 - F	60	50	CAAATTCCGGTGGATGATCTGC	131	NM_174086.1
IFNg - 582 - R	60.4	55	TCTCCGGCCTCGAAAGAGAT
IFNa-5-F	60.04	60	CTGCTCTGACAACCTCCCAG	241	NM_001017411.1
IFNa-245-R	60.11	60	CTCTTCAGCACAGAGGGCTC
IFNB1-331-F	60	52	GCACATCTTCGGCATTCTCAC	178	NM_174350.1
IFNB1-508-R	61	52	TTTCCCTAGGTGGGGAACGAT
IFNAR1-143-F	60	55	GGTGGCCGAAAGATGTGACT	134	NM_174552.2
IFNAR1-276-R	61	50	GCTTCAGATTTGCTTCCCCTGA
IFNGR1-32-F	61	52	CGCGTTAGTCTGGAGCAACAT	114	NM_001035063.1
IFNGR1-145-R	61	60	GGTGGTGGCACCGAAGAAAG
IFNGR2-879-F	60	55	CTGTGAAACGGCAGCAGATG	99	XM_005201116.3
IFNGR2-978-R	60	60	GAGACAGGACCCTACCACCA
IL1A-332-F	59.82	55	ACCGATGATGACCTGGAAGC	150	NM_174092.1
IL1A-481-R	59.97	50	TTGATTGAGGGCGTCGTTCA
IL1B-792-F	60.04	55	TCGAAGAAAGGCCCGTCTTC	150	NM_174093.1
IL1B-941-R	60.03	60	CTTCCCTTCCCTTCTGCCAG
IL2-104-F	60.32	55	CGGTGCACCTACTTCAAGCT	160	NM_180997.2
IL2-263-R	59.6	50	TGTAGCGTTAACCTTGGGCA
IL4-239-F	59.93	52	CTGCCCCAAAGAACACAACTG	106	NM_173921.2
IL4-344-R	60	50	AGTCCGCCCAGGAATTTGTT
IL5-157-F	60.084	45.455	CCTACTCCTCAGCATACAAATC	173	NM_173922.1
IL5-329-R	60.098	47.619	CATCTTTCTCCTCCACACTTC
IL6-101-F	60	45	TGGTGATGACTTCTGCTTTC	128	NM_173923.2
IL6-228-R	60	50	GTCGACCATGCGCTTAAT
IL8-320-F	59.74	50	AAGTGGGTGCAGAAGGTTGT	188	NM_173925.2
IL8-507-R	59.96	60	CAACCCTACACCAGACCCAC
IL9 - 563 - F	59.6	50	AGCATGCTTCCAAGAGGGTT	134	XM_015472222.2
IL9 - 696 - R	60.4	52	GTTCACAGGCAAAAGATCCGC
IL10-280-F	60	55	GTGATGCCACAGGCTGAGAA	130	NM_174088.1
IL10-409-R	63	55	TGCTCTTGTTTTCGCAGGGCAG
IL12A-160-F	60.232	50	CTACAGAAGGCCAGACAAAC	140	NM_174355.2
IL12A-299-R	60.214	55.556	GCCAGGCAACTCTCATTC
IL12B-691-F	60	50	AGGGACATCATCAAACCAGACC	123	NM_174356.1
IL12B-813-R	60	60	GGAGAAGTAGGAATGCGGGG
IL13-88-F	60	52	TCCATGGCGCTCTTATTGACC	156	NM_174089.1
IL13-243-R	63	55	GCACAGTACATGCTGCTCGTCA
IL15-106-F	61	50	TTGGGCTGTATCAGTGCAAGTC	175	NM_174090.1
IL15-280-R	59	55	CCAGGAGAAAGCACTGCATC
IL23-317-F	60	55	TGCACACCTACCAATGGGAC	139	NM_001205688.1
IL23-455-R	60	50	TTGCAAGCAGGACTGACTGT
IRF1-682-F	60.03	55	ACAGCCCCGATACCTTCTCT	210	NM_001191261.2
IRF1-891-R	59.97	55	AGTTGTACAGGTCGCTGGTG
IRF3-682-F	60.553	52.632	GGCCCTCGAATCTGACTAT	143	NM_001029845.3
IRF3-824-R	60.304	50	CTCCCAATCTTCCTCGTTTG
IRF7-1566-F	61	50	ACCTTCTTCCAAGAACTGCTGG	131	NM_001105040.1
IRF7-1696-R	61	55	TTCACCAGGACCAGGCTCTT
ISG15-144-F	59.96	50	AAGCAGTTCATCGCCCAGAA	181	NM_174366.1
ISG15-324-R	60.32	60	GACCCTTGTCGTTCCTCACC
MAVS-181-F	62	50	GCCTCACAATAAATGACCAGGACC	132	NM_001046620.2
MAVS-312-R	61	55	TCAGTGCCCGGATGAAGGAA
MX1-1559-F	61	55	CACCGAACTGCCAAGTCCAA	143	NM_173940.2
MX1-1701-R	60	55	CTGACCTGTTGCAATGCACG
MYD88-840-F	59.97	50	TGCGCTTCATCACTGTCTGT	153	NM_001014382.2
MYD88-992-R	60.03	60	GAGGCAGGGGTAGAAGGAGA
NFKB-1555-F	59.97	55	TACCCGTGACCGTGTTCAAG	166	NM_001075835.1
NFKB-1720-R	60.04	55	GGTGCTCGATTCAGGGACAA
OAS2-1590-F	59	52	GCCCTAGGTGAACTGAAGTCT	146	NM_001024557.1
OAS2-1735-R	60	50	AGGGAGCGAACAAAATTGCG
PCSK5-2266-F	60	55	CACCTCTGTGCAGCCATACT	102	XM_024996182.1
PCSK5-2367-R	60	55	GTCACAGGGGCCTGCATAAT
PCSK6-1615-F	60	60	GTGGCCCGCATCTCTATCTC	107	XM_024982014.1
PCSK6-1721-R	60	55	TGATCCAGCAGTCTCTTCGC
PKR-838-F	59	50	CTCTCCAGCAGTGAGTACATCT	167	NM_178109.3
PKR-1004-R	60	55	GCGCCAAACTTCTCTTCACC
PTGS1-644-F	59.859	45	CACTTCACCCATCAGTTCTT	154	NM_001105323.1
PTGS1-797-R	59.792	50	GGTACTTGAGTTTCCCATCC
PTGS2-981-F	59.97	55	GGCTACGGGAACACAACAGA	249	NM_174445.2
PTGS2-1229-R	59.75	55	GCCAGTGGTAGAGCGTGTTA
SAA3-40-F	59.96	50	ACCTTTCCACGGGCATCATT	167	NM_181016.3
SAA3-206-R	59.96	50	ACGGGCGTGGAAGTATTTGT
SELE-1581-F	58	50	GGAATCAGGAGCACAAGCAA	180	NM_174181.2
SELE-1760-R	60	55	GACTGGACTTGCTCGTTGGA
SELENOP-728-F	59.89	55	TTCATCACCACCACCACAGG	241	NM_174459.3
SELENOP-968-R	59.96	55	TGTCAGGTGATTGCAGACCC
SERPINB2-937-F	59.89	50	AGCAAAGACACCATGGCAGA	208	NM_001192079.1
SERPINB2-1144-R	59.97	55	CCTCGTTCACTTCCACCGAA
SERPINE1-673-F	60.04	55	ACGCCTGGTCCTGGTAAATG	225	NM_174137.2
SERPINE1-897-R	60.04	55	AGCATGCTGAGAGTGTTCCC
SFTPA1-1150-F	60.04	60	CCACACTGCCTACTTCCTGG	186	NM_001077838.2
SFTPA1-1335-R	60.03	55	AGATGCCTCCCCACAGATCT
SOCS1-1044-F	60.355	46	CTGGTTGTCGTAGCAGCTTAAC	110	XM_002697964.5
SOCS1-1153-R	60.503	45	CCCTGGTTTGTGCAAAGATA
SOCS3-503-F	60.423	50	CCCAGGAGAGCCTATTACAT	140	NM_174466.2
SOCS3-642-R	60.355	50	ACTTTCTCGTAGGAGTCCAG
STAT1-2162-F	60	55	AAGGAAGCCCCAGAGCCTAT	133	NM_001077900.1
STAT1-2294-R	58	50	GGGGGCTTGTTTGAGGATTT
TGFa-382-F	60	55	GCAGGTTTTTGGTGCAGGAG	200	XM_002691233.6
TGFa-581-R	60	55	GACCTCGCAGCAGTGTATCA
TGFB1-580-F	60.04	55	TTACAACAGTACCCGCGACC	181	NM_001166068.1
TGFB1-760-R	60.04	55	GAGCTCGGACGTGTTGAAGA
TLR2-3219-F	59.89	55	TCCCTTCTGTGTGTGACTGC	174	NM_174197.2
TLR2-3392-R	59.97	55	CTGAGGAAGACGCACACAGT
TLR3-872-F	60.04	55	ATCTGTCCCTGAGCAGCAAC	231	NM_001008664.1
TLR3-1102-R	59.97	55	AGTCCAGGCGTCTCAAGTTG
TLR4-610-F	60.03	55	AAATCCCCGACAACATCCCC	178	NM_174198.6
TLR4-787-R	60.04	60	GTGGAGAGGTGGTTTAGGCC
TLR6-2164-F	60	55	AACATGACTCTGCCTGGGTG	100	NM_001001159.1
TLR6-2263-R	60	50	CTCTTGCCGGCAACAAAGTT
TLR7-2256-F	59.97	55	CCAAGGTGCTTTCCAGTTGC	161	NM_001033761.1
TLR7-2416-R	60.03	50	ACCAGACAAACCACACAGCA
TLR9-1966-F	59.973	50	GGAGACCTCTATCTCTGCTT	157	NM_183081.1
TLR9-2122-R	59.966	45	TGAAGAAGGCCAGGTTATTG
TMPRSS2-648-F	60	55	ATAGCAGATGACAGCGGAGC	139	NM_001081585.1
TMPRSS2-786-R	60	55	CCCCGCATTCTATACAGCGT
TNF-434-F	59	44	TCTTCTCAAGCCTCAAGTAACAAGC	103	NM_173966.3
TNF-536-R	59	55	CCATGAGGGCATTGGCATAC
TNFb-519-F	60.283	52.632	GGGCTGTATTTCTGCTCAC	148	NM_001013401.2
TNFb-666-R	60.329	45	GAAGGCCTTGAAGCCTATTT
TRIM25-537-F	61	60	CCCAGCACAGCGAGTGTATC	100	NM_001100336.1
TRIM25-636-R	59	50	AACTTGTTCTCCAGGTCGGT
VEGFA-1231-F	60.57	50	CCACCATCGACAGAACAATC	152	M32976.1
VEGFA-1382-R	60.6	45	TGGCAATCCAATTCCAAGAG
GAPDH-240-F	59.97	55	ACAGTCAAGGCAGAGAACGG	235	NM_001034034.2
GAPDH-474-R	60.04	55	GGTTCACGCCCATCACAAAC
HPRT-354-F	60.32	55	TAACGACCAGTCAACAGGCG	171	NM_001034035.2
HPRT-524-R	60.25	50	AAGCTCGCAACCTTGACCAT
MT2A-20-F	60	57.89	ACACCCTCGCCATCCTTTG	159	NM_001075140.1
MT2A-178-R	60.04	55	AGCAGCTCTTCTTGCAGGAG
RPL19-150-F	59.89	55	GCAGATCCGGAAGCTGATCA	213	NM_001040516.2
RPL19-362-R	60.32	60	GGTATCGTCTAAGCAGCCGG
RPL26-99-F	60.18	55	CAATGCGCCTTCCCACATTC	152	NM_001015512.3
RPL26-250-R	59.96	50	CTTTGCCAATTTGCTGCCCT
SDHA-1544-F	59.97	50	ACTGCGACTCAACATGCAGA	187	NM_174178.2
SDHA-1730-R	60.04	55	CATCAGGTTCTGCAGCTCCA
SOD2-387-F	60.04	60	CCCTAACGGTGGTGGAGAAC	157	NM_201527.2
SOD2-543-R	59.82	55	GCGTCCCTGCTCCTTATTGA
YWHA7-428-F	59.9	60	CTACCGCTACTTGGCTGAGG	197	NM_174814.2
YWHA7-624-R	60.11	60	GAGAGCAGGCTTTCTCAGGG
