# Supplementary material for: Enhanced Pathogenesis Caused by Influenza D Virus and Mycoplasma bovis Coinfection in Calves: a Disease Severity Linked with Overexpression of IFN-γ as a Key Player of the Enhanced Innate Immune Response in Lungs
Source: Microbiol Spectr. 2021 Dec 22;9(3):e01690-21. doi: 10.1128/spectrum.01690-21 (PMC8694133; doi:10.1128/spectrum.01690-21)
Supplement: SUPPLEMENTAL FILE 2 — Supplemental material. Download SPECTRUM01690-21_Supp_2_seq2.xlsx, XLSX file, 0.1 MB [file spectrum01690-21_supp_2_seq2.xlsx]

## Sheet: expression_relative
Supplementary table 2: relative expression of transcriptomic analyses from collected BALs five days before infection and at 2, 7, 14 days post infection.
group	calf number	Time	VEGFA	MX1	CCL4	TLR7	STAT1	IL2	TMPRSS2	CCL3	TRIM25	SERPINE1	IL8	CX3CL1	CCR5	NOD2	IRF3	IL15	TNFa	TGFa	IL6	PTGS2	MYD88	MT2	IFNB1	HP	IFNg	TLR2	IFNGR2	SOCS3	CXCL2	TLR4	SDHA	IRF1	IL10	IRF7	IFITM1	TNFb	IL1A	IFNGR1	NFKB	TLR3	FURIN	SELE	CCL8	SERPINB2	IFIH1	IL9	DDX58
control	9706	-5	0.0589065	0.0737907	0.00462816	NA	0.00565141	NA	0.102278	0.00479622	0.13127	0.00864323	0.0249556	NA	0.0378279	0.0803507	0.0860617	NA	0.0337903	NA	NA	NA	0.10439	0.0746461	0.0230262	0.0387222	NA	0.0202615	0.0973516	0.0153964	0.0075517	0.00990374	0.0780382	0.0235917	0.0438164	NA	0.0343108	NA	0.0239117	0.0700674	0.0310329	0.0367991	0.0190705	NA	NA	NA	0.0328979	0.197648	0.08706
		2	0.429538	0.83494	0.0576633	0.684328	0.46946	NA	1.40382	0.0480382	0.701847	0.339257	0.0659501	0.347678	0.283838	0.869375	0.854465	0.279122	0.418016	0.145732	0.683002	0.197635	0.501419	0.470294	0.5291	0.877522	0.0100461	NA	0.779281	0.13567	0.107472	0.151851	0.936672	0.155244	0.449381	NA	0.120447	0.275109	0.170375	0.751203	1.15425	0.709617	0.807378	NA	0.0761178	0.133436	0.243857	NA	NA
		7	0.851755	0.648165	0.176919	1.77281	0.924161	NA	1.73761	0.170387	1.19881	0.827307	0.234406	0.40537	0.612753	NA	1.44565	0.852348	0.700883	1.10634	0.530137	0.54562	1.04793	0.781125	0.594452	2.92765	0.212605	1.26519	1.50583	0.505761	0.511046	0.339876	1.5391	0.422181	0.948753	NA	0.194021	0.301473	0.594389	1.63416	2.10071	1.68864	2.06209	0.288903	0.488526	0.0941093	0.421531	0.259243	1.07477
		14	0.466021	1.85737	0.113235	2.2795	0.813866	NA	1.11532	0.115478	1.29634	0.653375	0.0832153	0.0849382	0.158954	3.34335	1.56158	0.789633	0.676659	NA	0.43157	0.217116	1.07614	1.29202	0.429066	4.83261	NA	1.45954	1.93233	0.267567	0.217114	0.392467	2.06219	0.366435	NA	NA	0.289053	0.19403	0.38347	1.46973	1.31063	1.48262	1.98695	NA	0.46893	0.0373848	0.549003	0.304064	1.35919
	9698	-5	1.01784	0.330419	0.257524	0.124056	0.163353	NA	0.944153	0.239716	0.706241	0.544883	0.393043	0.526994	0.295688	0.358805	0.460376	0.320642	0.350377	0.357581	0.234971	0.148797	0.520386	0.398416	0.151675	0.371598	NA	0.300587	0.618992	0.426292	0.384396	0.251302	0.53474	0.361459	0.42992	NA	0.285914	0.0542379	0.598161	NA	0.347091	NA	NA	NA	0.082299	0.42617	0.160397	2.57437	0.330383
		2	0.758773	0.760163	0.0894063	2.2187	1.54934	NA	1.42012	0.166394	1.94218	0.86555	0.35583	0.225817	0.521195	1.36582	1.95453	0.860671	0.514288	1.9456	0.52055	0.292269	1.27973	1.01159	1.54048	1.49057	0.162102	2.0559	1.91748	0.757558	0.323036	0.855625	2.1799	0.390403	1.71493	NA	0.290739	0.500157	0.62112	1.34173	3.5561	2.85708	3.75624	0.307037	0.210769	0.0357253	0.635445	0.934991	1.62184
		7	0.653677	0.53442	0.142697	2.31316	1.33169	NA	1.37473	0.142122	1.44683	0.774795	0.339589	0.506698	0.439274	1.35937	1.81659	0.845842	0.973564	0.839008	0.97644	0.325902	1.35899	1.03742	1.68322	1.35591	0.0774424	1.39597	1.61383	0.397089	0.184197	0.642491	1.90097	0.286358	1.02943	NA	0.181598	0.497487	0.484568	1.44217	2.03989	1.86828	2.20511	0.143891	0.186133	0.136326	0.385231	0.600312	1.05371
		14	0.657322	0.711131	0.121349	2.86293	1.14283	NA	1.08269	0.194004	1.6428	0.981832	0.366044	0.766003	0.414562	1.83099	2.06159	0.670008	1.37629	0.435059	0.174674	0.268619	1.39315	1.36691	0.906223	2.1026	0.155144	1.94175	2.21968	0.511524	0.147681	0.736376	2.21409	0.298438	1.64263	NA	0.257314	0.424757	0.468559	1.61868	2.03042	1.98989	2.61538	0.0597653	0.223002	0.130823	0.442909	0.0539147	0.983299
	9248	-5	0.378117	0.328905	0.072102	0.115397	0.130965	NA	0.602749	0.195845	0.920604	0.240175	0.318985	0.2917	0.34998	0.230168	0.558774	0.137223	0.350139	0.0446584	0.246494	0.0819035	0.462915	0.31588	0.0266503	0.151319	0.245602	NA	0.550348	0.191741	0.131098	0.138227	0.447409	0.268203	0.4463	NA	0.112569	0.24462	0.21626	0.375704	0.39352	NA	0.167633	NA	0.211029	0.0442342	0.0771408	0.856768	0.313933
		2	1.06977	0.587761	0.200052	1.55575	1.75015	0.102413	0.220826	0.569078	1.8983	0.799321	1.11034	0.354499	0.646786	1.20213	1.67049	1.74888	0.685701	0.0555356	0.662863	0.264002	1.2697	0.991662	1.52554	1.42627	0.55463	1.56778	1.71958	0.745314	0.443273	1.14108	1.90643	0.448087	1.12514	NA	0.221362	0.878127	0.685969	1.28862	1.99289	2.62583	1.73303	0.54029	0.361272	0.148546	0.562052	4.85466	1.11529
		7	0.966831	0.586616	0.404691	1.35767	1.23889	0.398623	0.109723	0.686592	1.35501	0.67458	0.976595	1.33738	0.852747	1.78858	1.50378	1.16458	0.835931	0.0705215	1.62691	0.436108	1.09276	1.34034	1.90466	2.23372	0.542654	NA	1.72994	0.639666	0.432185	0.701867	1.60369	0.422866	1.50927	NA	0.268836	0.936051	0.750497	1.61012	2.45783	2.75391	1.6446	0.324658	0.59231	0.397555	0.522714	3.25961	1.25096
		14	2.24518	0.75385	2.0506	1.85124	2.22402	11.8378	1.59135	1.6956	1.64597	1.22491	1.47361	17.585	5.40145	2.80194	1.60107	1.84444	1.47559	1.88358	14.4968	1.47049	1.75452	1.99981	17.4519	3.61594	6.02506	3.67038	1.90486	1.28829	1.15324	1.24792	1.69038	0.750192	1.84305	NA	0.852743	11.3817	1.2079	1.98413	7.801	7.6341	1.56996	NA	0.941825	3.98022	0.729298	5.60309	2.04075
	9713	2	0.0498969	0.0390584	0.0606309	0.084149	0.0283777	0.15404	0.0817509	0.0604722	0.112677	0.0718445	0.068423	0.13795	NA	0.145782	0.0471194	0.0921793	1.71702	0.0385536	0.717159	0.0411098	0.0897297	0.121677	0.0814371	0.0912202	NA	0.080845	0.13795	0.0293517	0.187217	0.0260219	0.129878	0.028012	0.233897	0.0551866	0.0172348	0.0404382	0.327994	0.085227	NA	NA	0.0813331	0.0713224	0.0315306	NA	0.00880679	NA	0.0754262
		14	0.178209	0.228443	0.00507417	0.287266	0.167444	NA	0.600691	0.0224835	0.442948	0.215194	0.033662	0.0431368	0.329707	0.386879	0.347566	0.112958	0.353559	0.130732	0.0294395	0.0609959	0.353962	0.381234	0.0800377	0.300536	0.135004	0.221092	0.488767	0.0647848	0.0515174	0.0733014	0.513984	0.0820279	0.333125	NA	0.0443864	0.201495	0.0684552	0.30735	0.113982	NA	0.27773	NA	0.124572	NA	NA	0.115513	0.292727
	9238	-5	0.0707729	0.0400726	0.0207072	0.0278843	0.0302318	NA	0.0327605	0.211087	0.242313	0.0323765	0.372361	NA	0.11495	0.038827	0.0961175	0.100492	0.0271057	0.123325	NA	NA	0.223489	0.100966	0.0233619	0.0129563	NA	0.0964185	0.22765	0.162398	0.15092	0.0283593	0.132403	0.0624598	0.0130513	0.0210398	0.0889176	NA	0.0649444	0.239197	0.0799063	NA	0.0660929	NA	0.0454129	NA	0.0216735	0.131	0.095315
		2	0.863822	0.0426257	0.664771	0.885825	0.897161	9.68589	NA	0.20705	0.24703	0.122411	0.190792	14.1879	4.5014	0.709364	0.165474	0.0933481	0.120143	0.0177255	13.8524	0.479373	0.590488	0.568909	9.26035	0.723835	1.66203	1.17029	0.322503	0.345288	0.286571	0.0528785	0.170397	0.103902	0.0870689	0.153018	NA	10.085	0.130164	0.181727	4.8007	8.5034	0.135472	8.03241	0.0533884	NA	0.0593754	NA	1.1967
		7	3.42677	0.564827	1.91537	1.81168	2.43193	0.105473	0.929751	1.23605	1.61203	1.26736	0.827472	2.90024	3.76021	0.468488	1.27987	3.15841	1.446	0.79182	2.30025	1.38966	1.43653	2.11624	0.213576	0.418523	2.48647	2.31675	1.81112	1.75834	1.15379	1.32728	1.64079	1.83036	1.89623	2.87092	1.82225	0.939248	1.09999	2.52742	1.35191	2.02507	3.00618	0.646049	1.34187	1.16024	0.987516	1.02811	1.11784
		14	1.04458	0.654509	0.301884	4.09394	1.89605	0.171747	1.91555	0.503269	1.8539	1.56266	0.663632	2.26022	2.06132	1.81885	2.45531	1.64658	1.42213	0.441153	0.587392	0.549533	1.72482	2.10033	1	2.26182	1.26943	2.12094	2.44589	0.976592	0.35576	1.19041	2.82444	0.784577	1.80046	NA	0.675941	1.40661	0.61348	2.62338	1.89008	NA	3.54584	0.728466	0.70041	0.0725641	0.615261	0.593139	1.2191
IDV	9704	-5	0.0322191	0.0489543	0.00145471	NA	0.00607459	NA	0.129653	0.016866	0.144174	NA	0.0231702	0.0330609	NA	0.0518762	0.139427	0.0393373	0.0673706	0.0889662	0.0114476	0.0091437	0.103032	0.160398	0.0402594	0.0320358	NA	0.00980531	0.11229	0.0047432	0.0114535	0.00692211	0.118002	0.0326485	0.0791217	NA	0.0218982	0.066823	0.0300786	0.0455263	0.128557	NA	0.0184056	0.0588654	0.0250739	0.032026	0.0142408	NA	0.200001
		2	9.12057	3.7849	8.23965	5.98979	9.83593	0.113877	2.76396	5.82959	4.66546	6.78041	7.52873	1.12114	3.08899	2.90051	3.98814	8.18116	3.9963	6.38796	5.31424	7.53033	6.78053	3.34436	2.6247	4.14269	1.5432	7.47209	5.6007	6.87781	8.49269	11.3243	4.47829	4.52851	8.42214	7.76117	5.46371	1.98254	5.91967	7.48284	5.73968	7.95935	5.78714	6.99192	3.41803	4.79688	7.48448	16.8395	5.29538
		2	7.26342	3.25952	6.6342	5.17467	8.15926	0.127998	2.51816	4.59986	4.07896	5.72228	5.75571	0.452373	2.64894	2.69317	3.30076	8.70674	3.32568	5.76402	3.89773	6.50167	6.34169	3.19213	2.40493	3.613	0.963213	6.64545	4.82741	6.54449	7.16743	9.11982	3.74477	3.67539	6.39983	5.25101	4.12746	1.30403	4.99192	5.53785	3.92685	6.00842	4.50257	4.88611	2.90976	3.66497	5.77088	8.76755	3.82329
		7	3.56967	3.14021	6.1913	2.37441	2.54573	0.162411	2.18514	4.47394	2.24727	4.82464	4.27921	1.61684	2.13226	3.14581	1.55828	4.28064	4.30389	3.74189	2.49385	5.72014	2.80388	1.4928	0.875283	4.42631	0.795907	4.433	3.39746	2.64396	5.16424	3.29157	1.9101	2.73003	3.45608	NA	2.28561	1.27902	3.37514	3.83985	1.98106	3.49761	2.31088	1.08435	1.86804	7.54405	2.49384	2.29894	2.5016
		14	0.612243	0.668194	0.124822	1.7704	0.840983	NA	1.18981	0.182573	1.58474	0.95692	0.239383	0.548145	0.583016	0.955403	1.79526	0.705183	1.0668	0.560009	0.28363	0.34544	1.63719	1.25297	0.742175	0.947796	0.0721835	1.26229	1.8053	0.500177	0.305579	0.536237	1.60401	0.297717	0.838818	NA	0.348343	0.427143	0.411306	1.26083	1.15265	1.31615	1.29858	0.101378	0.163819	0.0201161	0.374904	0.721706	0.991939
	9696	-5	0.214653	0.0600531	0.029253	0.032204	0.0512083	NA	0.18418	0.0738886	0.246508	0.13145	0.0943683	NA	NA	0.0442574	0.220127	0.0478586	0.0462096	0.0365771	0.0370431	0.0378017	0.308595	0.155659	0.0455884	0.0219517	NA	0.0752412	0.227404	0.111366	0.0830081	0.0635466	0.168629	0.137285	0.124612	0.0316686	0.0680343	NA	0.108029	0.217939	0.0818267	NA	0.0419652	NA	0.0600023	0.0381635	0.0612223	0.200183	0.14967
		2	4.46114	1.91053	4.54811	3.05147	3.41617	0.167541	1.51334	3.23817	2.78849	4.55899	3.75591	0.276302	1.51187	1.76733	2.35923	3.77253	1.91998	3.51212	2.72271	3.41407	3.50921	1.92733	1.53385	2.51175	0.90073	3.31384	2.98634	4.27571	3.39069	4.88435	2.48621	2.60242	3.39066	4.16538	2.49481	0.922998	3.39502	3.36538	3.26075	3.64972	3.13177	2.94889	1.76867	2.40765	3.69331	6.7275	2.90008
		7	1.98061	0.466294	1.39203	0.691895	0.813125	1.43553	1.32395	1.0397	0.924373	1.74871	1.13634	4.2128	2.0877	0.294732	0.721215	1.40599	0.792106	1.47837	2.84404	0.990041	1.06381	0.741896	1.02972	0.228259	0.854587	1.10049	0.951233	1.85833	0.952925	0.988283	0.667481	1.96051	1.32064	1.17604	1.3178	1.51749	1.16607	1.41004	1.78351	NA	NA	NA	0.46394	1.94731	0.923171	1.85186	0.978929
		14	0.722383	0.464249	0.232772	2.49605	1.11368	NA	1.80567	0.220616	1.24516	0.98284	0.242905	1.24249	0.863805	0.749084	1.42201	0.865005	0.478052	1.09254	0.85485	0.365446	1.05418	1.39488	0.995852	0.746731	0.459005	1.48518	1.33959	0.60585	0.232344	0.748868	1.82826	0.444226	0.680957	0.630968	0.409379	0.596755	0.449677	1.63919	2.014	1.85185	2.61014	0.466005	0.378206	0.0376843	0.408221	0.435991	0.842939
	9245	-5	0.207049	0.0968638	0.0378428	0.197672	0.056561	NA	0.281949	0.027463	0.345653	0.076984	0.0382907	NA	0.130138	0.26959	0.256209	0.131676	0.215326	0.15174	NA	0.0344055	0.35966	0.153688	0.0953253	0.203287	0.0300564	0.204095	0.530549	0.0814087	0.0394818	0.0445118	0.266833	0.093629	0.397963	0.105214	0.0780263	NA	0.113868	0.413799	0.733664	NA	0.429886	0.000497713	0.0458806	NA	0.0653456	NA	0.342049
		2	0.536968	2.38012	0.631774	0.86881	1.5435	0.0562325	0.686435	0.238669	1.26848	0.500744	0.875254	0.0956324	0.75337	1.67044	1.08651	2.33987	0.830695	0.209646	1.21488	0.231065	0.60055	0.502747	1.97035	2.21662	7.42707	1.27847	0.658003	2.04995	0.436916	1.67133	0.640843	1.14856	0.606235	5.06175	1.62611	0.191408	1.23731	0.834021	0.922719	0.875002	0.652723	0.306501	4.66448	0.538778	2.80437	5.88533	1.76516
		7	1.38739	2.23793	1.63206	2.03194	2.04729	NA	1.84657	1.03533	1.94024	2.02012	1.07933	2.68966	4.01678	2.67972	2.12491	1.80106	1.58441	2.04466	1.66413	1.0483	1.51471	1.97387	0.365595	3.76051	7.35468	2.1885	1.88524	2.08382	1.24895	1.50192	1.86221	1.93797	2.18098	NA	2.80549	0.618075	1.65754	2.35404	2.01345	2.81615	2.72356	0.217293	3.79587	1.99416	2.15509	0.538609	2.13775
		14	0.0196674	0.0167645	0.0033878	0.00344795	0.00309777	NA	0.118849	0.00224001	0.0281028	0.0280691	0.0163427	NA	NA	0.00785944	0.0108477	0.0474747	0.00590995	0.0926163	0.0245233	NA	0.0492813	0.0156259	0.0504886	NA	0.00093212	0.00185471	0.054964	0.0315695	0.0155208	0.00546387	0.022984	0.0202568	0.0117926	NA	0.0428401	0.0972762	0.0254808	0.0398507	NA	NA	0.00953313	NA	0.012474	NA	0.0045457	NA	0.0901342
	9240	-5	0.245621	0.467834	1.08598	0.00909522	0.0509326	0.111039	0.00932911	0.970243	0.281733	0.115297	0.620176	0.0872229	0.225092	0.0177037	0.128188	0.486659	0.456479	0.077767	0.156058	0.100485	0.30423	0.105167	NA	0.0121097	NA	0.136268	0.198989	0.501718	0.573461	0.19073	0.0769027	0.588847	0.20063	NA	0.601611	0.0330897	0.321032	0.141551	NA	NA	0.0487978	NA	0.113719	1.25007	0.486049	0.521524	0.496683
		2	2.97914	1.73394	8.62837	2.0964	2.18981	NA	1.86603	4.19111	2.19138	2.94208	2.15291	0.373716	1.19022	2.006	1.72429	1.57723	5.23388	1.08579	2.49193	3.70963	2.83474	1.81261	0.757698	2.40107	0.182788	3.89849	3.08285	1.75272	3.40198	1.50606	2.1835	1.61911	3.82354	NA	1.2662	0.521459	2.06199	2.82066	2.34164	NA	3.62086	0.0395704	1.60893	3.85853	1.37307	2.88168	1.46303
		7	7.61059	3.44935	9.57613	1.84147	3.37905	NA	3.05011	7.01633	2.90556	5.15369	4.676	1.5384	3.08846	2.05784	1.89623	4.04042	6.08915	3.02676	4.34172	6.47672	5.13491	1.78867	0.910095	2.63991	1.1563	6.87989	4.20697	7.57775	6.21419	4.93519	2.3034	4.74468	3.7645	NA	4.08702	0.426696	4.87195	4.9889	2.58171	1.73242	3.41533	1.46238	2.94929	12.1367	3.81856	4.06992	3.3735
		14	1.25049	1.04484	0.714087	2.26374	1.45354	3.7269	3.63992	0.582619	1.32038	1.28034	0.709306	5.34055	1.80249	2.88548	1.60416	1.70299	0.849458	1.03349	4.39649	1.19549	1.24751	1.27528	4.85899	3.68811	1.48242	2.18573	1.44102	0.945147	1.14919	0.832707	1.85824	0.625764	0.962565	NA	0.524822	2.87916	0.811415	1.53439	3.78338	2.63243	1.69193	3.67017	0.397058	1.33302	0.616392	1.10633	1.21437
	9714	2	3.66065	8.48698	8.69186	1.02695	3.7452	0.130706	0.854218	5.07856	4.4053	3.38876	4.4354	0.836068	4.48517	2.24943	2.68095	8.40716	5.38654	1.58685	7.04219	6.19851	2.09332	8.15681	2.13497	2.69771	0.930463	3.12361	1.92517	5.90163	4.53822	7.52263	1.71578	8.77747	2.69116	NA	8.46758	1.28594	6.12103	3.12966	1.17661	1.02685	1.56908	1.32745	8.33695	8.90012	9.79959	12.2357	6.58237
		2	4.02127	8.75365	9.55431	1.05882	3.96096	0.237252	0.841679	5.27178	4.56994	4.01615	5.41241	0.676956	4.61344	2.2448	2.83649	8.62699	5.56393	1.74226	6.24276	6.64376	2.13196	8.16356	2.49977	2.80406	1.52607	3.07183	1.97792	7.01796	3.94478	8.09416	1.79588	8.45679	2.55591	24.9266	8.01578	1.43101	5.88908	2.82246	1.26051	1.18085	1.46865	0.856968	8.76603	8.35035	10.0799	9.17193	6.12654
		7	0.042125	0.0770808	0.0212936	0.0708983	0.176567	NA	0.24995	0.0629848	0.271337	0.0355315	0.0707618	0.0460626	0.195217	0.086392	0.397649	0.11546	0.0972212	0.0935474	0.228727	0.00660546	0.257181	0.201755	0.099192	0.0367393	0.183051	0.111924	0.29031	0.0534576	0.0161576	0.0272291	0.144439	0.0579059	0.0343402	0.152958	0.162263	0.0592694	0.0355756	0.299047	0.0914785	0.181932	0.137281	0.0122445	0.078361	NA	0.101623	NA	0.240377
		14	0.0862806	0.0354574	0.0232108	0.0442175	0.0923159	0.124474	0.362651	0.049916	0.379658	0.0459648	0.0501476	0.2664	0.202439	0.0396947	0.377908	NA	0.0418566	0.182831	0.48897	NA	0.29986	0.242806	0.491232	0.0250155	0.262138	0.0434887	0.361771	0.0505516	0.0469084	0.0162512	0.137892	0.0173603	0.0487189	0.0806823	0.0635722	0.436053	0.0389477	0.204086	0.363092	NA	0.139635	0.307611	NA	0.238712	0.0327201	NA	0.172649
M.bovis	9715	-5	0.217885	0.130372	0.328286	0.0352939	0.0475942	NA	0.341596	0.323424	0.341371	0.338046	0.353943	0.148544	0.0981629	0.0421605	0.252033	0.324585	0.696002	0.36756	0.164937	0.204758	0.521719	0.298015	0.0193782	0.0183842	NA	0.102104	0.431016	0.457015	0.164175	0.189918	0.183484	0.176313	0.284158	0.112384	0.19867	0.0501858	0.248572	0.432229	0.131945	NA	0.0979659	NA	0.048798	0.0776785	NA	1.5688	0.33977
		2	0.0611315	0.0583612	0.0460175	NA	0.12602	0.0452144	0.445654	0.099942	0.263598	0.108898	0.170982	0.0595026	0.0884262	0.0602916	0.252959	0.106535	0.0699245	0.275793	0.20595	0.0353665	0.294014	0.239071	0.113684	0.042319	NA	0.153303	0.327043	0.0880092	0.106728	0.0543751	0.145571	0.0391103	0.12732	0.0932665	0.0386052	0.141286	0.0614893	0.227395	0.163007	NA	0.124168	NA	0.0366471	NA	0.0479258	0.130512	0.197822
		7	0.559469	0.209989	0.264931	0.123292	0.211259	NA	0.778893	0.495283	0.404235	0.252645	0.467201	0.310321	0.253946	0.10688	0.37099	0.57735	0.528009	1.00011	0.310872	0.140807	0.454795	0.598348	0.19156	0.0427302	NA	0.622758	0.660609	0.91766	0.356691	0.271069	0.219825	0.171066	0.501229	0.301327	0.172961	0.19531	0.352091	0.421821	0.363761	NA	0.142866	0.0697863	0.148075	0.115694	0.170322	0.50366	0.500935
		14	0.253862	0.171149	0.0941549	0.172584	0.133232	0.0622783	0.920526	0.11778	0.426134	0.110207	0.165082	0.162145	0.158645	0.0688997	0.496382	0.0884627	0.21825	0.334013	0.225854	0.0519728	0.40978	0.338334	0.229825	0.0454096	NA	0.339566	0.489166	0.139205	0.202923	0.0997108	0.290109	0.0774419	0.142873	0.251132	0.0935317	NA	0.1172	0.397823	0.336643	NA	0.510219	NA	0.0817334	0.138126	0.100933	0.43067	0.341117
	9703	-5	0.0141532	0.01372	0.00460712	0.00531472	NA	NA	0.0315681	0.0200682	0.119127	NA	0.0264374	NA	NA	0.0488	0.051353	NA	0.0315995	0.0212103	NA	0.0188996	0.0752207	0.0357592	NA	0.0186273	NA	0.01083	0.0992863	0.0212544	0.00941766	0.00601117	0.0814428	0.00100721	0.0533143	NA	0.0068977	0.0293172	0.0158132	0.0554971	0.0195532	NA	0.0126553	NA	0.00597235	NA	0.00262283	NA	0.0683441
		2	0.428862	0.127687	0.508478	0.0215279	0.0989568	NA	0.0429975	0.548872	0.338935	0.26985	0.3135	NA	0.0621951	0.0802952	0.111782	0.187835	0.475969	0.0910947	0.0304849	0.0660947	0.286018	0.173481	0.0398951	0.0489769	NA	0.262016	0.36212	0.174853	0.765706	0.0822018	0.102694	0.133521	0.0989291	NA	0.122152	NA	0.185331	0.185144	0.125684	NA	0.0896587	NA	0.0934868	0.472236	0.115447	NA	0.251851
		7	0.350823	0.128028	0.228282	0.0785712	0.130618	NA	0.453433	0.252637	0.233401	0.240531	0.393517	0.253733	0.069401	0.0536066	0.149114	0.349727	0.264348	0.910706	0.284373	0.124613	0.342531	0.368974	NA	0.0338716	0.02403	0.353685	0.381182	0.26506	0.319601	0.157171	0.141401	0.11855	0.22995	0.112037	0.105527	0.21661	0.25399	0.276367	0.351867	NA	0.114577	NA	0.081547	0.0327199	0.131073	0.635532	0.438679
		14	0.788715	0.45895	0.691422	0.690602	0.529356	NA	2.19376	0.505377	0.928361	0.688632	0.528235	0.784966	1.06638	0.549657	0.937103	0.825621	0.699807	3.1281	0.522908	0.346645	0.689254	0.767565	0.384143	0.491592	0.329134	0.823664	1.03648	0.422534	1.40372	0.36267	0.937599	0.481763	0.623597	NA	0.225673	0.900811	0.561114	1.27411	1.18018	NA	1.20127	0.0821482	0.217297	0.485822	0.401686	0.632627	0.706523
	9697	-5	0.188349	0.297574	0.0167073	NA	0.0609535	NA	1.02417	0.027998	0.557595	0.0535867	0.0663336	0.107209	0.0777688	0.0243323	0.551453	0.120832	0.172932	0.401448	0.0739878	0.0498553	0.374696	0.521132	0.0987588	0.0101498	NA	0.0731838	0.451849	0.0888746	0.0282441	0.0447152	0.532728	0.256007	0.282832	0.168419	0.134373	0.0619076	0.0821964	0.31679	0.465997	NA	0.373798	NA	0.0243848	NA	0.110475	0.430576	0.355253
		2	1.44289	1.04236	0.614786	1.69798	1.21471	0.255482	4.08017	0.657972	1.79691	1.2941	0.919581	2.73416	0.883639	1.02299	1.84348	0.955894	0.610516	1.02097	1.37949	0.647188	1.3585	1.37531	1.7987	1.04577	0.351836	1.27064	1.63404	0.76478	0.863728	0.972116	1.81333	NA	1.13298	0.850133	0.600421	0.559393	0.732155	1.52253	2.63427	2.2801	1.60802	NA	0.366919	1.00277	0.642939	1.9168	1.19076
		7	0.726369	0.855553	0.150053	3.47877	1.50842	NA	0.92805	0.160443	1.86192	1.24436	0.291609	5.5611	1.1213	1.09205	2.37608	1.21348	0.71524	0.663214	0.585681	0.486678	1.6548	1.49099	1.06417	1.16761	0.32552	1.58923	2.04583	0.687634	0.170224	1.08491	2.33763	0.392849	1.75344	0.741364	0.215134	0.367662	0.427346	2.22769	3.01299	3.12744	3.73912	0.253178	0.451918	0.192103	0.695874	0.905026	1.49294
		14	0.182516	0.212547	0.0376721	0.456241	0.161544	NA	0.628144	0.0598909	0.525292	0.294361	0.0967618	0.252583	0.210447	0.203794	0.641883	0.219234	0.205517	0.261225	0.299885	0.0858712	0.517335	0.773228	0.23624	0.139431	0.0202163	0.39881	0.809945	0.124188	0.108972	0.145092	0.720573	0.0934875	0.206324	0.0833324	0.119021	0.258604	0.0927977	0.501089	0.419904	0.253339	0.589458	NA	0.124197	0.123597	0.138365	0.213879	0.336322
	9249	2	0.672252	0.732022	0.464786	2.22852	1.55495	NA	1.25654	0.413622	1.44468	0.98653	0.443075	0.202181	0.588782	2.73527	1.35906	1.14412	0.654894	0.653673	0.751978	0.54419	1.05924	1.96185	0.805747	3.38324	0.368058	1.81662	1.67917	0.474324	0.30969	0.741403	1.99662	0.531004	NA	NA	0.302313	0.473402	0.620415	1.68998	2.20034	3.10978	2.46589	0.0954412	0.816151	0.140796	0.618347	0.51815	1.20177
		7	2.78976	1.1522	8.07258	3.48985	2.7656	0.0652072	1.41012	4.45633	1.94527	5.30395	4.03979	2.08843	1.87882	4.87787	1.75499	5.22105	5.48597	3.16212	3.56691	5.90684	3.05888	NA	1.26557	7.50861	1.58398	5.27298	3.06105	3.37943	1.71359	3.66219	2.35278	2.30169	4.52036	NA	1.31382	1.15003	3.33045	4.28746	2.33796	5.83734	3.1763	0.804643	2.53071	0.717103	1.62378	12.2695	1.84455
		14	1.11294	0.271189	0.799698	1.28332	1.41247	14.174	1.09745	0.16544	0.626075	0.426318	0.114119	18.8822	5.95487	1.36565	0.753927	0.208746	0.405561	0.319357	15.671	0.458181	0.892992	1.75579	15.6068	1.6187	5.11468	2.11475	0.740546	0.414391	0.188763	0.21521	NA	0.178688	0.36139	NA	0.492594	14.3572	0.234159	0.615324	8.85609	9.91581	0.912061	15.9307	0.227767	4.65951	0.227768	0.304146	1.80596
	9081	-5	0.0742409	0.0813475	0.0146377	0.042653	0.013296	NA	0.114642	0.034516	0.206824	0.102412	0.0440745	0.130661	NA	0.0113238	0.0926568	NA	0.108864	0.0615636	0.0232488	0.00986291	0.123604	0.13468	0.011407	0.0061282	0.0252482	0.020498	0.152409	0.0408113	0.0282315	0.0237154	0.11248	0.0758376	0.0758539	NA	0.0926936	0.0390084	0.0472068	0.121801	0.0670232	NA	0.0229953	NA	0.0110081	0.0386463	0.0523298	0.29942	0.121794
		2	0.459674	0.431471	0.105704	0.900907	0.628957	0.0533261	0.834705	0.182807	0.818776	0.521319	0.262064	0.320811	0.424092	0.211559	0.779401	0.416113	0.314908	0.325074	0.134274	0.0975242	0.643188	0.966996	0.423866	0.180347	0.158156	0.516564	0.886825	0.236908	0.195483	0.291413	0.944906	0.266018	0.490363	NA	0.327749	0.545368	0.215668	0.905231	0.951266	0.91229	1.00341	0.0588453	0.180505	0.0772349	0.26012	0.550997	0.488335
		7	1.36839	0.541737	1.93464	1.20911	1.15139	0.117714	0.832306	1.42545	0.907624	1.32056	1.50938	1.74144	0.688446	0.351884	0.762042	1.88687	1.21114	1.40881	1.42566	1.87732	1.25679	1.30315	0.381868	0.333707	0.117126	1.68256	1.2849	1.28911	1.36393	1.1305	1.02015	0.831733	1.00448	NA	0.659747	0.435871	1.37144	1.61248	0.87318	1.11053	1.27529	0.69968	2.00587	0.860816	0.787092	4.94191	0.844631
		14	0.836656	1.2117	0.192687	2.23305	1.30077	0.0679691	2.82603	0.208669	1.37628	1.76188	0.542281	0.72038	0.530242	NA	1.84017	4.54196	0.871589	2.31389	0.616133	0.602323	2.02598	1.64655	1.01063	0.65657	0.237598	1.57668	2.00653	2.24998	0.410949	1.12231	1.89787	1.00198	1.04469	NA	1.22477	0.388683	0.671695	2.11209	1.63384	1.88693	2.39691	0.723695	0.488581	0.070244	0.917226	0.788528	1.13671
IDV + M.bovis	9716	-5	0.227291	0.271636	0.00599756	NA	0.0406106	NA	1.02914	0.0502795	0.558343	0.0967323	0.0496097	0.186851	0.237952	0.184835	0.406511	0.0909823	0.131009	0.103684	0.0696196	0.0247795	0.345156	0.444513	0.0563002	0.169024	0.0143524	0.083851	0.444366	0.0435294	0.0525698	0.027723	0.389285	0.170314	0.181405	0.173313	0.103532	0.177097	0.0801908	0.258388	0.423441	0.247946	0.1808	NA	0.0478085	NA	0.0838873	NA	0.350655
		2	1.89059	7.9441	2.61551	2.28134	4.211	0.528891	4.14452	1.42147	3.73824	1.64338	1.63955	1.29378	1.38767	4.12926	NA	3.15969	5.01042	1.32602	6.04376	2.83506	1.3292	2.23673	2.60332	5.91558	17.9069	2.85646	1.59716	4.16018	1.51655	2.42817	2.07123	3.27368	2.65345	13.1162	3.14029	2.07035	3.94702	1.92378	2.50836	2.83169	2.40134	0.613652	10.4367	1.67987	5.37781	9.23945	4.71452
		7	4.75653	2.41985	12.9666	2.36614	1.71079	0.0924995	0.998042	8.52357	2.62808	5.62656	12.2449	4.53756	3.90974	3.49316	2.56811	6.60099	5.59345	2.87935	4.68742	4.23209	4.59142	3.66376	0.232764	4.41942	3.45683	4.0584	4.31635	9.33295	10.3744	4.5004	2.78406	7.24238	9.75503	6.14437	5.69785	1.8956	5.93382	5.07211	0.572098	NA	4.74067	0.291997	6.46335	13.7798	2.31105	5.794	1.74182
		14	2.1419	1.47741	2.00401	3.50173	3.71359	0.80211	2.96444	1.2715	2.36074	1.70992	0.908603	3.10692	3.48334	3.44336	2.72292	2.72759	2.2057	4.13346	2.29854	1.41113	1.63013	2.87446	1.65759	5.30181	6.52661	2.12808	2.07543	2.35723	1.37961	1.33389	2.35759	2.15066	3.18824	4.19377	2.44823	4.88399	1.6114	3.22258	3.61049	3.58861	5.24754	1.02961	3.66562	1.06542	1.85763	3.2461	2.10934
	9705	-5	0.00538037	0.00268791	NA	0.00774861	0.00546633	NA	NA	0.00834443	0.0193999	NA	NA	NA	NA	0.0101125	0.0152806	NA	0.00561397	NA	NA	0.00535196	0.018535	0.0176559	NA	0.00763084	NA	0.00328651	0.0298727	0.00473852	0.00875342	0.00248912	0.0179438	0.00767428	0.0445094	NA	0.00382146	NA	0.0103907	NA	NA	NA	0.00567912	NA	0.0200764	NA	0.00144711	NA	0.0283827
		-5	NA	0.00302451	0.000551318	NA	NA	NA	0.0181191	0.00426725	0.00990408	0.00421214	0.00899537	NA	NA	0.0169397	0.00617889	NA	0.00445592	0.0279916	NA	NA	0.0260696	0.0119196	0.0174804	0.00978338	NA	0.0084065	0.0222021	0.0055565	0.00727072	NA	0.0348598	0.00167499	0.0162355	NA	0.00334233	NA	0.0110785	0.00170141	NA	NA	0.0157225	NA	NA	NA	0.00495895	NA	0.023316
		2	1.29225	7.39066	1.69154	5.74181	5.97594	NA	3.34689	1.13079	4.06672	3.01956	1.05979	0.743712	1.32395	4.68781	5.17242	2.53613	3.0755	1.6848	2.11464	2.57957	3.00616	4.05071	2.93157	6.81463	12.511	3.49309	3.89101	2.57412	0.70608	2.38465	5.18468	1.92833	3.74686	NA	1.52399	1.15982	2.02957	3.40192	6.0804	6.10955	5.70933	1.0407	4.98063	0.498696	3.4692	2.36494	3.46821
		7	0.922816	2.62406	0.796885	1.96669	2.13815	0.101688	0.387136	0.630614	1.90049	1.2004	0.602724	0.902349	1.45303	2.34859	2.26774	1.1594	1.21598	0.279531	0.945481	0.386271	1.29122	1.61613	0.990656	3.22588	3.21252	2.39005	1.8284	0.915581	0.433715	0.650694	2.09877	0.801098	1.49297	NA	1.1062	0.691176	0.662196	1.88409	1.83889	2.57884	2.26381	0.422873	1.93337	0.279503	1.13302	1.9684	2.17095
		14	1.02777	1.17663	0.327003	2.26389	1.17976	NA	5.37098	0.255003	1.67993	1.56739	0.446929	1.39869	0.495404	4.61041	2.71498	0.646619	1.32127	1.21293	0.972199	0.502883	1.62954	1.64558	0.704847	6.77591	0.213637	2.2828	2.29208	0.709087	0.394764	0.616892	3.00411	0.604013	2.29991	NA	0.295386	0.661302	0.833489	2.1063	2.07114	3.42169	3.21183	0.167783	0.330142	0.0826268	0.635314	0.629608	1.09528
	9700	-5	0.169731	0.114705	0.0138753	0.0463616	0.0187041	NA	0.349891	0.0653085	0.338914	0.039883	0.193228	0.205685	0.101277	0.0448186	0.277633	0.0599175	0.109895	0.0460889	0.0513018	0.0305342	0.210074	0.314045	NA	0.0272447	NA	0.0437758	0.230622	0.0607413	0.0588686	0.0379944	0.261538	0.104832	0.179282	0.132915	0.0877507	0.0625505	0.155019	0.188246	0.309329	NA	0.11302	NA	0.0477669	NA	0.0586567	NA	0.207623
		2	3.60042	5.16562	4.23397	2.01728	4.67512	2.06505	2.14886	2.88019	2.9261	2.99238	4.84131	5.57688	2.48248	1.69724	2.44527	5.49253	2.75784	3.28248	8.37162	4.66251	2.65162	NA	3.34868	1.98892	2.82084	2.82725	2.08379	5.66791	2.77967	5.9323	1.8879	4.90831	2.43195	8.68135	NA	3.61791	6.03368	2.75324	3.57139	NA	1.99944	8.19489	3.49485	4.35547	7.725	9.23605	5.5506
		7	4.3867	1.77764	7.89414	1.13439	2.19467	1.31689	0.673012	5.48433	1.97829	3.59847	5.35675	2.71325	3.33873	1.84279	1.37312	6.42569	6.32687	4.37311	7.28029	6.51907	3.82578	1.68139	1.48203	NA	4.76576	3.56752	3.09298	7.61679	3.4548	5.25803	1.4603	5.15933	4.31444	3.63601	5.32368	1.22883	5.80716	3.69504	1.70713	2.16066	1.85468	4.69288	3.81777	10.8582	2.73667	5.2446	1.85109
		14	0.629402	0.621784	0.346611	2.88718	1.57613	NA	1.94514	0.32086	1.3538	1.6456	0.829586	1.09608	0.995887	3.33575	1.99254	0.981417	1.358	0.698424	0.931773	0.913344	1.50347	2.41637	1.32564	4.93614	0.0955293	2.06045	2.00131	0.948885	0.376079	1.19196	2.61594	0.644496	2.19918	0.788415	0.437429	1.07604	1.09207	1.92354	2.68426	2.42473	3.16955	0.545662	0.765371	0.104894	0.571744	0.614267	0.866983
	9244	-5	0.0532467	0.126704	0.00591636	NA	0.0304629	NA	0.179699	0.00651954	0.258475	0.0526616	0.00862746	NA	0.0864072	0.0568675	0.216643	NA	0.0718188	0.0834404	0.0521103	0.00818135	0.191412	NA	NA	0.0229475	NA	0.0173645	0.201616	0.026673	0.0227519	0.00408008	0.192518	0.0503742	0.130635	NA	0.015585	NA	0.0296237	0.12123	0.162293	NA	0.067962	NA	0.0227796	NA	0.0309002	NA	0.184234
		2	1.19359	3.41144	5.13722	1.70829	2.21262	0.609353	0.932461	2.29407	1.90916	2.18112	1.98042	0.466619	1.37519	1.44319	1.70926	2.6086	4.13948	2.62386	2.21834	3.46646	1.84549	1.59911	1.03542	1.72619	16.5194	2.17454	1.6177	2.34413	0.968703	2.21128	1.49376	1.8086	2.13627	NA	2.50961	1.78782	3.08581	2.17469	2.2315	1.44739	1.4987	3.89165	5.92592	0.741643	3.28311	6.45219	2.41365
		7	2.00372	3.75125	3.6104	2.40884	4.47744	0.392319	0.492717	2.79684	2.20048	2.25168	2.29076	4.0705	3.86596	0.88843	2.13379	3.36522	2.41086	1.98353	1.15838	2.97169	1.95331	2.72515	0.6751	0.878694	9.55333	NA	2.32794	2.51623	1.71402	1.9911	1.85896	2.5315	2.21215	NA	2.79385	0.858517	1.61519	3.13885	2.80627	4.24147	2.08493	1.80971	2.80828	2.7513	2.10891	1.98619	2.27418
		14	0.655902	1.38515	0.141371	2.6027	1.95505	NA	2.28422	0.152652	1.81157	1.1841	0.130172	0.97757	1.04011	1.17515	2.29138	0.743306	0.856311	0.922837	0.881565	0.492293	1.48965	1.93464	1.23735	1.33652	0.44358	1.50741	2.04295	0.59081	0.171752	0.598712	2.49396	0.607926	1.37722	NA	0.339392	0.879724	0.525353	2.1035	3.20379	3.00483	2.83925	0.484405	0.228822	0.185848	0.669839	0.0656738	1.15594
	9241	2	1.10938	1.34466	2.27351	1.52044	1.00607	NA	1.72254	1.29886	1.46963	1.75681	1.32964	0.20573	0.568548	1.65815	1.55425	1.02039	2.44175	1.205	2.07163	1.19489	1.52405	1.69873	0.518848	2.06062	0.465089	1.536	1.77994	1.41212	1.50267	1.17018	1.90598	1.32824	1.86617	1.60767	1.69819	0.332465	1.35507	1.32206	1.81255	1.4369	2.17596	0.675863	1.41966	2.11489	1.66024	2.03957	1.61748
		7	3.3489	2.78491	6.15567	3.01773	3.15463	0.230707	1.34142	3.51125	2.90838	3.3942	3.05916	3.86856	2.89514	2.70207	2.69019	3.06089	3.18152	1.73775	3.82262	3.66347	2.88496	2.99423	0.945385	NA	7.04158	4.08591	3.77413	3.71456	5.47305	3.29552	3.06239	3.76749	4.00834	4.68897	4.20195	0.531302	2.81121	3.49048	2.18007	3.32544	3.36249	1.39784	4.27463	15.2589	2.87176	1.7809	2.44004
		14	0.539177	0.441193	1.37977	0.386364	0.293532	NA	1.12532	0.83751	0.393598	1.29071	1.14017	0.191633	0.516318	0.810421	0.476352	1.13142	0.963343	1.56532	1.19547	1.32203	0.960566	0.66758	0.124177	0.664251	0.119068	0.704368	0.640567	0.848619	1.11164	0.928311	0.550048	0.680064	1.05635	0.696649	0.913444	0.157359	1.34812	1.14492	0.204427	NA	0.579639	0.749534	1.08632	0.326141	0.490613	0.879385	0.419317
[truncated: 20 more columns]
